# Supplementary material for: Effect of noise sensitivity on psychophysiological response through monoscopic 360 video and stereoscopic sound environment experience: a randomized control trial
Source: Sci Rep. 2022 Mar 16;12:4535. doi: 10.1038/s41598-022-08374-y (PMC8927378; doi:10.1038/s41598-022-08374-y)
Supplement: Supplementary file 1 — Supplementary Information. [file 41598_2022_8374_MOESM1_ESM.xlsx]

## Sheet: Sheet2
ID	Gender	Age	Site	Function	Cluster	NS	HA	RD	PS	SD	CO	ST	SC	STAI-Y	PSS	PHQ	WHO_Total	Sensitivity	Hyper_Hearing	TA	DD	AH	VA	FI	CB	FR	TMD	TP	SDNN	TSI	LS	HR
2	0	28	0	0	1	0	0	2	1	2	2	0	2	23	18	0	82.2857	59	2	1	0	0	8	0	3	9	-4	26.0504	30.4348	-19.7368	-34.6523	-9.63855
3	0	26	0	0	1	2	1	1	0	1	0	1	0	28	22	2	70.5	70	13	5	2	0	15	8	11	10	11	58.147	4.16667	-22	-31.4591	-14.4
5	0	28	0	0	2	2	0	1	2	2	2	0	2	22	18	5	61.7381	98	13	4	1	0	14	2	4	13	-3	-24.7253	-35.3333	49.1803	35.0975	-5.06329
6	1	21	0	0	2	2	2	2	2	0	2	2	1	22	30	3	64.1429	93	25	15	35	6	24	15	16	22	63	0	-11.4286	17.284	1.87638	-3.8961
7	1	22	0	0	1	2	1	1	1	1	0	0	0	18	22	2	78.9524	51	8	26	16	1	12	11	17	7	59	-32.1716	-26.8041	33.3333	68.7415	-7.47664
8	1	23	0	0	2	1	2	0	1	0	1	1	0	18	23	8	60.4762	87	12	3	0	0	13	0	6	8	-4	-3.29171	-15.3846	4.16667	10.6509	-9.61538
9	1	24	0	0	2	1	1	0	0	2	0	0	1	25	22	7	71.619	97	12	6	2	1	19	4	13	16	7	-17.7586	-24.3243	45.5882	20.7506	-15.3846
11	1	21	0	0	1	2	0	2	2	1	1	2	1	30	20	3	75.0476	54	3	8	8	11	3	7	8	3	39	-20.202	-12.1212	2.0202	20.8017	-8.24742
12	1	23	0	0	1	1	0	2	0	2	1	1	2	26	21	0	70.4762	75	4	8	1	3	20	3	8	14	3	-19.7645	-24.6154	-14.6067	14.0113	-22.3404
13	1	23	0	0	2	2	1	2	0	0	2	2	0	26	23	7	66.8333	102	26	27	4	0	1	5	12	7	47	-2.45139	-3.7594	4.61538	56.4179	-2.8169
15	0	26	0	0	2	2	0	2	2	2	1	0	2	16	12	1	72.3095	81	14	5	0	0	0	1	6	3	12	23.6882	8.69565	-21.3793	-5.46022	-13.6842
16	1	21	0	0	2	1	1	2	2	2	2	1	2	18	21	2	73.6429	92	7	3	0	0	13	1	3	15	-6	18.2497	-14.9533	14.2857	-15.5391	-5.20833
17	1	21	0	0	2	0	1	1	2	1	0	2	0	15	18	1	54.8095	112	14	1	0	0	25	0	1	13	-23	14.7228	-1.83486	-8.16327	-27.7347	-6.66667
18	0	25	0	0	1	1	0	2	2	2	2	0	2	30	12	0	83.4524	67	4	3	0	0	1	1	3	0	6	8.79237	20.4301	-21.2766	-15.8261	-19.5652
19	1	24	0	0	2	2	2	2	0	1	0	1	0	32	28	5	75.4286	100	25	14	2	0	2	6	13	11	33	-5.83333	-9.70874	-2.0202	21.4477	-8.82353
20	0	26	0	0	2	1	2	1	0	0	1	0	0	34	24	6	70.5238	85	18	16	1	3	5	12	13	7	40	30.1306	26.3636	-20.7792	-33.6449	-19.802
21	1	23	0	0	2	1	1	2	1	1	1	1	1	25	23	5	61	86	14	6	3	2	8	10	8	6	21	-10.4228	-13.4831	3.73832	5.43365	2.7027
22	1	23	0	0	2	2	1	2	0	0	1	1	0	15	24	4	73.5714	83	8	4	0	0	2	1	5	5	8	6.89655	28.5714	-29.4574	23.676	-18.5185
23	0	26	0	0	1	2	0	0	0	0	2	0	1	19	22	4	73.8571	65	10	19	1	3	15	9	11	7	28	39.2405	-7.14286	6.66667	-24.8466	-20.6897
24	1	24	0	0	2	2	0	2	0	1	2	0	2	21	16	1	78.8571	90	7	5	0	0	13	2	10	12	4	-19.6787	-13.2075	26.5823	7.08419	1.31579
25	0	26	0	0	1	1	2	0	0	1	0	0	0	21	27	6	62.8571	68	10	5	3	0	3	4	6	1	15	4.23117	-21.875	13.4021	0	-4.34783
26	0	26	0	0	2	2	1	2	0	1	2	2	1	18	23	3	74.7381	106	17	10	5	0	16	4	10	13	13	10.7921	-7.40741	-33.3333	-22.0874	-46.789
27	0	26	0	0	2	2	1	1	0	1	2	0	1	17	20	3	67.9524	90	16	9	1	0	12	9	12	13	19	-19.596	-9.90099	1.07527	12.0408	-18
28	1	25	0	0	2	2	2	1	0	0	1	2	1	20	25	9	67.5238	105	24	17	0	0	1	1	11	1	28	-16.2076	-33.3333	27.8351	-5.52923	-21.2963
31	0	25	0	0	2	0	2	0	1	0	0	0	0	22	30	11	42.7857	104	18	8	1	1	0	8	7	0	25	-19.4491	-7.84314	-6.12245	31.4961	-21.2121
33	0	26	0	0	1	0	0	0	2	2	1	0	2	26	14	0	86.619	47	3	14	2	0	7	6	9	2	24	7.1608	3.57143	-22.1374	-21.1524	-30.7692
34	0	21	0	0	1	2	2	1	0	0	0	2	0	19	29	10	68.2857	65	2	6	10	1	5	7	5	5	24	26.306	29.6296	-25.8824	-16.9384	-28.125
35	0	24	0	0	2	0	0	1	0	2	1	0	1	22	16	2	76.5714	80	7	1	0	0	21	0	3	15	-17	-9.15805	-26.6667	-2.12766	18.1892	-19.6078
36	0	28	0	0	1	2	2	1	1	1	2	0	1	23	22	4	71.2143	63	6	3	0	0	6	1	4	7	2	8.99242	-8.42105	7.54717	-5.8032	-7.14286
37	0	26	0	0	1	2	0	0	2	2	1	1	2	24	12	0	79.6905	45	1	2	0	0	8	3	3	5	0	-30.6016	-37.3913	61.039	12.4736	-14.7727
38	0	24	0	0	2	2	0	2	1	1	2	2	2	26	19	4	71.5952	88	18	6	0	0	23	4	5	18	-8	6.76118	-2.85714	-15.3846	-8.64304	-23.3333
40	0	29	0	0	2	2	1	0	2	1	0	0	1	11	20	4	64.2143	92	20	2	3	0	17	3	7	12	-2	-6.92308	-25.1908	18.1818	18.932	-12.1622
42	0	21	0	0	1	2	2	2	1	1	0	2	1	20	23	3	65.1905	65	3	20	21	21	12	23	14	10	87	10.7921	2.94118	-2.15054	-5.17766	-18.75
43	0	25	0	0	2	2	2	1	1	1	0	0	0	12	24	3	61.9524	91	15	11	11	2	2	11	14	2	47	19.5	-14.0741	-28.5714	-12.9032	-34.6535
44	1	22	0	0	2	1	1	2	2	1	1	1	1	8	21	4	57.9524	84	5	5	1	0	4	1	7	0	10	-32.0388	-4.16667	-0.934579	3.38983	-10.3093
45	0	23	0	0	2	2	1	0	1	2	0	2	0	19	20	5	81.2857	82	14	19	21	11	6	17	17	9	79	14.5431	11.5942	-30	2.01578	-14.85
46	0	28	0	0	1	2	1	2	1	2	2	0	2	20	17	1	62.2619	58	11	8	3	4	9	15	13	10	34	14.6893	-9.33333	-3.22581	-27.5735	-29.5455
47	0	30	0	0	2	2	0	2	1	2	2	2	2	23	23	0	77.1429	85	14	11	5	4	5	4	8	7	27	-46.2998	-39.0909	48.5149	2.52413	-9.52381
49	1	21	0	0	1	1	1	1	2	1	2	1	2	26	24	2	77.381	67	7	3	0	4	10	2	5	14	4	16.725	9.7561	-16.0494	-5.19774	-15.3846
50	0	23	0	0	1	2	1	1	2	2	1	1	1	18	21	3	73.5476	69	5	14	1	0	8	2	10	8	19	12.7179	-23.1884	5.88235	-24.587	-21.978
51	1	22	0	0	2	2	0	2	1	1	1	0	1	22	19	0	78.119	100	12	1	0	0	11	2	7	5	-1	-6.25	10.3093	-20.6186	250.166	-11.4943
52	1	23	0	0	2	1	2	1	2	2	1	1	1	18	21	2	69.5714	89	10	10	0	0	17	1	5	13	-1	85.6725	56.5789	-54	-53.0554	-35.1145
53	1	27	0	0	1	2	2	1	1	0	0	2	0	21	26	5	54.5	60	18	6	2	3	5	5	7	11	18	-17.5	-19.2593	13.8462	22.2222	-15.7303
54	1	24	0	0	2	2	1	2	2	2	0	1	1	19	19	0	77.3571	97	14	7	0	0	3	0	5	4	9	-21.3373	-23.1343	32.8358	18.5265	-16.8539
55	0	23	0	0	1	2	0	2	2	2	2	1	2	21	18	1	76.9762	62	22	3	0	0	4	7	5	10	11	9.26276	24.4898	-31.6832	-19.6985	-21.4953
56	0	23	0	0	1	2	0	1	2	1	0	1	1	22	26	14	67.5952	65	10	15	7	3	18	8	13	14	28	-28.5084	-40.6504	46.4789	39.1213	-13.5802
57	1	28	0	0	2	2	0	0	2	2	1	0	2	13	20	3	72.7143	89	10	6	0	1	2	3	7	4	15	-24.457	-12.1739	17.6471	6.78643	-12.1951
58	1	24	0	0	1	1	1	1	1	2	2	0	2	16	20	4	63.881	73	5	5	0	0	12	6	6	11	5	45.2459	49.4505	-35.7143	-17.0489	-22.2222
59	1	22	0	0	1	2	0	0	2	1	0	2	1	14	21	9	53.7381	61	3	6	3	0	10	4	8	10	11	-22.5984	-37.6	64.7059	42.6252	-30.5263
60	1	27	0	0	2	2	2	2	2	2	1	0	1	9	30	4	55.619	97	15	14	2	1	0	5	12	0	34	-29.0503	-22.2222	40.625	18.9133	-9.18367
61	0	24	0	0	2	2	2	2	1	0	2	2	0	18	27	5	52.2857	87	25	20	14	8	1	11	22	11	74	0	8.69565	-9.47368	9.05218	-13.5802
62	0	27	0	0	2	1	2	0	1	0	0	2	0	21	28	12	54.381	82	11	7	5	1	6	8	7	7	22	13.6676	22.5806	-30.3922	-28.0781	-23.5294
63	1	22	0	0	1	1	1	2	1	1	2	1	2	20	22	5	73.2143	70	9	30	27	0	1	14	24	9	94	-24.7024	-36.9369	50	13.1373	0
64	1	24	0	0	1	1	1	1	0	1	0	1	1	22	24	2	73.4524	55	3	3	0	0	5	3	6	1	7	-25.502	-51.4493	117.391	18.9133	-9.18367
65	1	21	0	0	1	2	0	2	0	1	2	0	1	15	24	6	62.7619	70	10	10	6	2	5	7	14	2	34	4.30712	0.934579	-29.7872	-15.338	-19.7802
66	1	25	0	0	2	1	2	2	0	1	1	1	1	18	24	6	59.8095	83	17	11	12	1	1	5	9	2	37	-9.54357	-25.5102	46.2366	15.8392	0
67	1	25	0	0	1	1	2	1	2	2	1	1	1	19	20	1	73.5714	75	9	15	10	30	3	11	11	0	74	-27.0807	-7.14286	0	29.4118	-7.27273
68	1	21	0	0	1	2	1	2	1	2	2	0	2	26	20	0	79.2143	77	5	16	12	12	15	11	15	13	51	-11.2412	-0.75188	-9.09091	85.7143	-4
69	0	23	0	0	1	1	1	1	0	1	0	0	0	13	20	2	63.3333	77	6	4	0	1	2	1	5	5	9	-30.2326	-29.7521	20	-1.58287	-14.6067
70	0	28	0	0	1	1	0	2	1	1	1	0	1	13	21	7	63.9048	73	14	3	1	0	4	4	8	5	12	-10.5	1.04167	-6.18557	5.24659	0
2	0	28	1	1	1	0	0	2	1	2	2	0	2	23	18	0	82.2857	59	2	1	0	0	10	0	3	6	-6	-11.3924	2.23881	-4.6875	0	-11.6883
3	0	26	1	1	1	2	1	1	0	1	0	1	0	28	22	2	70.5	70	13	5	0	0	11	0	8	0	2	2.31533	-9.67742	7.54717	-11.2703	-7.76699
5	0	28	1	1	2	2	0	1	2	2	2	0	2	22	18	5	61.7381	98	13	12	0	0	9	4	11	3	18	7.06436	4.16667	-6.45161	-2.29885	-5
6	1	21	1	1	2	2	2	2	2	0	2	2	1	22	30	3	64.1429	93	25	11	9	3	0	16	11	0	50	12.8333	10.9375	-4.7619	-15.3383	1.44928
7	1	22	1	1	1	2	1	1	1	1	0	0	0	18	22	2	78.9524	51	8	16	7	15	5	16	11	7	60	-26.5957	-20	14.1176	43.1315	-6.31579
8	1	23	1	1	2	1	2	0	1	0	1	1	0	18	23	8	60.4762	87	12	9	1	2	6	6	7	2	19	-4.35556	1.5625	-11.6883	8.38396	-8.60215
9	1	24	1	1	2	1	1	0	0	2	0	0	1	25	22	7	71.619	97	12	22	19	12	16	18	10	0	65	2.02312	-24.031	37.8788	-8.24545	-4.41176
11	1	21	1	1	1	2	0	2	2	1	1	2	1	30	20	3	75.0476	54	3	11	6	3	26	2	10	3	6	8.46614	-2.04082	2.1978	3.75276	2.38095
12	1	23	1	1	1	1	0	2	0	2	1	1	2	26	21	0	70.4762	75	4	11	4	2	8	7	10	6	26	-4.68178	-5.40541	-3.33333	14.2379	3.07692
13	1	23	1	1	2	2	1	2	0	0	2	2	0	26	23	7	66.8333	102	26	2	0	0	25	0	5	5	-18	-5.74294	0	11.5942	17.8487	-4.16667
15	0	26	1	1	2	2	0	2	2	2	1	0	2	16	12	1	72.3095	81	14	26	0	18	0	5	18	0	67	-2.26293	-4.49438	-3	14.2706	-8.53659
16	1	21	1	1	2	1	1	2	2	2	2	1	2	18	21	2	73.6429	92	7	7	2	0	15	5	10	0	9	-2.07581	-9.43396	2.22222	4.14798	3.57143
17	1	21	1	1	2	0	1	1	2	1	0	2	0	15	18	1	54.8095	112	14	16	6	16	5	19	13	0	65	25.3165	33.3333	-16.5138	-3.43088	1.16279
18	0	25	1	1	1	1	0	2	2	2	2	0	2	30	12	0	83.4524	67	4	6	0	0	2	4	6	0	14	10.4462	11.236	-13.9785	-13.2995	1.35135
65	1	21	1	1	1	2	0	2	0	1	2	0	1	15	24	6	62.7619	70	10	10	6	2	10	8	7	9	23	-18.5976	-1.5625	-4.41176	56.8421	-2.63158
66	1	25	1	1	2	1	2	2	0	1	1	1	1	18	24	6	59.8095	83	17	13	12	2	11	12	17	3	45	9.11063	-2.24719	-9.00901	0	-6.45161
67	1	25	1	1	1	1	2	1	2	2	1	1	1	19	20	1	73.5714	75	9	10	7	16	3	4	6	0	40	-6.67727	-4.16667	4.1958	10.386	-9.25926
68	1	21	1	1	1	2	1	2	1	2	2	0	2	26	20	0	79.2143	77	5	9	4	5	14	13	10	9	27	-6.2749	3.44828	6	1.80851	7.40741
69	0	23	1	1	1	1	1	1	0	1	0	0	0	13	20	2	63.3333	77	6	6	0	0	6	1	7	4	8	-16.4777	-20	10.9375	29.1217	-2.53165
70	0	28	1	1	1	1	0	2	1	1	1	0	1	13	21	7	63.9048	73	14	5	0	0	19	1	12	0	-1	32.2976	30.4762	-5.88235	-9.27835	6.06061
19	1	24	2	1	2	2	2	2	0	1	0	1	0	32	28	5	75.4286	100	25	28	32	33	16	22	24	8	123	0	9.67742	-11.7117	10.0565	-5.94059
20	0	26	2	1	2	1	2	1	0	0	1	0	0	34	24	6	70.5238	85	18	12	2	6	24	13	17	3	26	15.279	4.6875	-14.2857	-26.6361	-14.8936
21	1	23	2	1	2	1	1	2	1	1	1	1	1	25	23	5	61	86	14	6	1	0	9	2	5	0	5	-46.7692	-36.8932	78.5714	54.6809	4
22	1	23	2	1	2	2	1	2	0	0	1	1	0	15	24	4	73.5714	83	8	4	2	0	15	1	6	11	-2	24.0523	9.72222	-22.6562	-3.14233	-19.4175
23	0	26	2	1	1	2	0	0	0	0	2	0	1	19	22	4	73.8571	65	10	5	0	0	13	5	5	9	2	4.5204	5.95238	-4.54545	-5.8319	-7.61905
24	1	24	2	1	2	2	0	2	0	1	2	0	2	21	16	1	78.8571	90	7	3	0	0	15	0	5	13	-7	-9.72222	8.08081	-6.66667	3.59343	-2.5974
25	0	26	2	1	1	1	2	0	0	1	0	0	0	21	27	6	62.8571	68	10	8	1	0	9	1	10	2	11	17.1103	12.1495	-11.25	5.86767	-90.1408
26	0	26	2	1	2	2	1	2	0	1	2	2	1	18	23	3	74.7381	106	17	16	14	7	23	12	16	13	42	28.8579	2.12766	-4.83871	-43.129	-21.0526
27	0	26	2	1	2	2	1	1	0	1	2	0	1	17	20	3	67.9524	90	16	4	0	0	20	3	8	5	-5	-1.9802	-15.5172	8.10811	5.19211	-15.9091
28	1	25	2	1	2	2	2	1	0	0	1	2	1	20	25	9	67.5238	105	24	3	0	0	10	3	5	3	1	10.4462	4.3956	-4.0404	-1.78759	-9.57447
31	0	25	2	1	2	0	2	0	1	0	0	0	0	22	30	11	42.7857	104	18	5	0	1	11	4	8	0	7	-22.0438	-22.4806	12.1212	47.541	-9.7561
33	0	26	2	1	1	0	0	0	2	2	1	0	2	26	14	0	86.619	47	3	5	2	0	20	0	5	1	-8	6.01358	0	-8.60215	16.3032	-16.4706
34	0	21	2	1	1	2	2	1	0	0	0	2	0	19	29	10	68.2857	65	2	23	2	24	7	15	18	0	75	1.60061	6.76692	0	9.64029	-8
35	0	24	2	1	2	0	0	1	0	2	1	0	1	22	16	2	76.5714	80	7	8	1	2	16	7	11	7	13	0	18.6047	-7	6.16622	-2.35294
36	0	28	2	1	1	2	2	1	1	1	2	0	1	23	22	4	71.2143	63	6	10	3	3	13	7	8	6	18	5.3653	-4.7619	-1.85185	7.42481	-7.69231
55	0	23	2	1	1	2	0	2	2	2	2	1	2	21	18	1	76.9762	62	22	6	3	2	8	13	8	6	24	7.26644	19.0909	-24.1379	7.81065	-15.3846
58	1	24	2	1	1	1	1	1	1	2	2	0	2	16	20	4	63.881	73	5	5	0	0	21	6	9	7	-1	81.8533	44.2308	-35.7895	-53.6693	-6.49351
62	0	27	2	1	2	1	2	0	1	0	0	2	0	21	28	12	54.381	82	11	14	13	5	5	10	14	0	51	27.4795	35.1351	-25	0	2.73973
63	1	22	2	1	1	1	1	2	1	1	2	1	2	20	22	5	73.2143	70	9	30	12	2	11	20	27	4	80	-11.6194	-16.6667	7.21649	7.54717	-5.49451
64	1	24	2	1	1	1	1	1	0	1	0	1	1	22	24	2	73.4524	55	3	3	0	0	21	0	3	3	-15	-31.8302	-28.5714	38.2979	28.5876	-1.23457
37	0	26	3	1	1	2	0	0	2	2	1	1	2	24	12	0	79.6905	45	1	4	0	0	24	0	3	11	-17	-22.4242	-24.1758	35	10.8719	-2.5641
38	0	24	3	1	2	2	0	2	1	1	2	2	2	26	19	4	71.5952	88	18	18	3	4	22	7	15	2	25	24.0763	34.6154	-36.1111	-10.8158	-21.1111
40	0	29	3	1	2	2	1	0	2	1	0	0	1	11	20	4	64.2143	92	20	19	12	10	6	13	15	10	63	37.1901	40.566	-20.2703	18.4106	7.35294
42	0	21	3	1	1	2	2	2	1	1	0	2	1	20	23	3	65.1905	65	3	3	16	8	22	16	7	11	28	-38.5165	-6.30631	26.0274	55.1522	-9.41176
43	0	25	3	1	2	2	2	1	1	1	0	0	0	12	24	3	61.9524	91	15	11	4	1	16	11	12	1	23	6.26836	-27.027	11.9403	-6.66667	-28.866
44	1	22	3	1	2	1	1	2	2	1	1	1	1	8	21	4	57.9524	84	5	7	1	1	4	2	8	3	15	-14.0818	-10.3093	17.5258	13.3333	-7.52688
45	0	23	3	1	2	2	1	0	1	2	0	2	0	19	20	5	81.2857	82	14	18	18	10	5	19	17	7	77	75.1969	9.09091	-21.9697	-19.6621	-16.1017
46	0	28	3	1	1	2	1	2	1	2	2	0	2	20	17	1	62.2619	58	11	4	0	0	9	5	7	5	7	-4.11361	-10.2564	-1.49254	15.9091	-7.35294
47	0	30	3	1	2	2	0	2	1	2	2	2	2	23	23	0	77.1429	85	14	12	5	7	2	6	7	0	35	9.87261	8.69565	-4.66667	-14.2296	0
49	1	21	3	1	1	1	1	1	2	1	2	1	2	26	24	2	77.381	67	7	8	4	2	21	5	18	6	16	35.4685	45.6311	-33.7079	-34.4633	-3.7037
50	0	23	3	1	1	2	1	1	2	2	1	1	1	18	21	3	73.5476	69	5	11	3	9	0	4	8	1	35	-12.4877	-10.5263	1.06383	18.4322	-8.33333
51	1	22	3	1	2	2	0	2	1	1	1	0	1	22	19	0	78.119	100	12	14	3	6	20	15	13	0	31	-21.6418	-8.33333	14.2857	40.6204	2.40964
52	1	23	3	1	2	1	2	1	2	2	1	1	1	18	21	2	69.5714	89	10	12	4	5	10	14	12	2	37	18.4139	-1.51515	-2.8169	-38.6854	-15.7895
53	1	27	3	1	1	2	2	1	1	0	0	2	0	21	26	5	54.5	60	18	11	2	2	5	3	10	2	23	19.5846	0.862069	-4.34783	-1.80851	-6.75676
54	1	24	3	1	2	2	1	2	2	2	0	1	1	19	19	0	77.3571	97	14	22	17	20	5	15	19	0	88	-15.6499	-16.8317	20.2381	50.8578	-1.35135
56	0	23	3	1	1	2	0	1	2	1	0	1	1	22	26	14	67.5952	65	10	9	9	5	16	3	16	5	26	13.5224	20.9877	-11.3208	-6.88592	-4.05405
57	1	27	3	1	2	2	0	0	2	2	1	0	2	13	20	3	72.7143	89	10	5	0	0	6	4	5	0	8	-3.12268	8.94309	-4.41176	-16.129	-1.38889
59	1	21	3	1	1	2	0	0	2	1	0	2	1	14	21	9	53.7381	61	3	3	0	0	14	4	7	11	0	2.40464	3.78788	1.5625	26.513	-18.6047
60	1	27	3	1	2	2	2	2	2	2	1	0	1	9	30	4	55.619	97	15	28	15	26	14	19	17	0	91	24.0545	-6.49351	-4.34783	-1.98105	-7.29167
61	0	24	3	1	2	2	2	2	1	0	2	2	0	18	27	5	52.2857	87	25	12	2	5	9	12	14	5	36	19.8319	40.1869	-8.4507	9.54357	-1.36986
2	0	28	4	2	1	0	0	2	1	2	2	0	2	23	18	0	82.2857	59	2	2	0	0	9	0	5	6	-2	22.2418	35.4545	-12.8571	-26.4507	-10.2564
3	0	26	4	2	1	2	1	1	0	1	0	1	0	28	22	2	70.5	70	13	3	0	0	14	0	4	13	-7	34.4666	25.641	-14.5299	-24.2728	-4
5	0	28	4	2	2	2	0	1	2	2	2	0	2	22	18	5	61.7381	98	13	2	0	0	23	0	4	14	-17	-23.6351	-14.7887	4.7619	36.0483	-11.3924
6	1	21	4	2	2	2	2	2	2	0	2	2	1	22	30	3	64.1429	93	25	2	9	1	14	13	14	17	25	12.9264	13.0841	20.2899	-26.8176	-6.57895
28	1	25	4	2	2	0	2	0	1	0	0	0	0	20	25	9	67.5238	105	24	11	0	3	2	5	9	4	26	-7.72686	-8.73786	0	-6.90355	-22.2222
31	0	25	4	2	2	0	0	0	2	2	1	0	2	22	30	11	42.7857	104	18	3	1	0	4	1	5	1	6	22.0386	27.1028	-27.4725	2.84653	-9.89011
33	0	26	4	2	1	2	0	0	2	2	1	1	2	26	14	0	86.619	47	3	1	0	0	13	0	5	4	-7	13.6714	0	-14.5631	-13.8434	-24.2424
55	0	23	4	2	1	2	0	1	2	1	0	1	1	21	18	1	76.9762	62	22	5	2	0	4	13	4	6	20	7.54215	-7.24638	3.1746	-16.3017	-15.5556
56	0	23	4	2	1	1	1	1	1	2	2	0	2	22	26	14	67.5952	65	10	2	4	2	19	8	9	8	6	13.5224	14.8148	-18.6275	3.49435	-8.97436
58	1	24	4	2	1	2	2	2	2	2	1	0	1	16	20	4	63.881	73	5	1	0	0	19	0	2	8	-16	32.9257	40	-35.7895	-40.2941	-12.1622
60	1	27	4	2	2	2	2	2	1	0	2	2	0	9	30	4	55.619	97	15	1	0	0	19	0	2	11	-16	-12.5967	20.2899	-27.3333	26.8031	-7.07071
61	0	24	4	2	2	1	2	0	1	0	0	2	0	18	27	5	52.2857	87	25	2	0	0	18	1	2	12	-13	34.275	25.2101	-11.9403	-8.01394	-4.41176
62	0	27	4	2	2	1	1	2	1	1	2	1	2	21	28	12	54.381	82	11	5	3	0	14	4	5	6	3	42.5843	44.5652	-37.1429	-12.9559	-11.7647
63	1	22	4	2	1	1	1	1	0	1	0	1	1	20	22	5	73.2143	70	9	5	25	9	0	14	20	4	73	0	-1.85185	-13.9785	20.4724	0
64	1	24	4	2	1	2	0	2	0	1	2	0	1	22	24	2	73.4524	55	3	1	0	0	23	0	5	7	-17	-20.3863	-8	12.8	28.1457	-8.60215
65	1	21	4	2	1	1	2	2	0	1	1	1	1	15	24	6	62.7619	70	10	1	2	1	13	3	3	9	-3	-6.91574	5.55556	1.6129	25.9259	-7.79221
66	1	25	4	2	2	1	2	1	2	2	1	1	1	18	24	6	59.8095	83	17	3	1	0	14	4	4	8	-2	-6.39594	-3.52941	0.917431	20.5984	-1.08696
67	1	25	4	2	1	2	1	2	1	2	2	0	2	19	20	1	73.5714	75	9	12	3	11	3	4	8	1	35	-24.7758	-9.09091	9.09091	8.62069	-6.66667
69	0	23	4	2	1	1	1	1	0	1	0	0	0	13	20	2	63.3333	77	6	2	0	0	10	0	3	12	-5	6.6855	25.4902	-25.8427	-15.1214	-2.5641
70	0	28	4	2	1	1	0	2	1	1	1	0	1	13	21	7	63.9048	73	14	1	1	0	14	2	3	6	-7	6.2	18.6047	-9.70874	-14.5563	-2.46914
7	1	22	5	2	1	2	1	1	1	1	0	0	0	18	22	2	78.9524	51	8	6	2	0	13	5	7	11	7	-37.9779	-34.5794	44.3299	67.0606	-8.08081
8	1	23	5	2	2	1	2	0	1	0	1	1	0	18	23	8	60.4762	87	12	1	0	0	7	3	4	4	1	0	-38.961	36.2319	32.4037	-3.2967
9	1	24	5	2	2	1	1	0	0	2	0	0	1	25	22	7	71.619	97	12	5	9	0	11	4	9	8	16	13.9407	25	-27.957	-21.7641	-2.89855
11	1	21	5	2	1	2	0	2	2	1	1	2	1	30	20	3	75.0476	54	3	14	17	34	0	14	15	1	94	4.18327	4.3956	-8.91089	-8.12065	-1.07527
12	1	23	5	2	1	1	0	2	0	2	1	1	2	26	21	0	70.4762	75	4	6	3	1	12	9	9	8	16	20.2691	11.811	-10.4478	0	4.47761
16	1	21	5	2	2	1	1	2	2	2	2	1	2	18	21	2	73.6429	92	7	1	2	0	20	0	2	19	-15	38.7265	27.7228	-13.0952	-32.8877	3.75
17	1	21	5	2	2	0	1	1	2	1	0	2	0	15	18	1	54.8095	112	14	1	0	0	24	0	2	11	-21	36.8597	60.8108	-39.4958	-25.0487	2.53165
18	0	25	5	2	1	1	0	2	2	2	2	0	2	30	12	0	83.4524	67	4	1	0	0	7	0	2	9	-4	27.7319	33.0097	-10.2941	-8.07963	0
19	1	24	5	2	2	2	2	2	0	1	0	1	0	32	28	5	75.4286	100	25	2	1	0	14	4	7	12	0	-10.5172	-8.33333	5.49451	9.27691	-5.20833
20	0	26	5	2	2	1	2	1	0	0	1	0	0	34	24	6	70.5238	85	18	2	0	0	20	5	5	13	-8	-4.44444	-2.8169	3.1746	-10.3594	-23.9583
21	1	23	5	2	2	1	1	2	1	1	1	1	1	25	23	5	61	86	14	3	1	0	3	6	6	2	13	20.979	6.66667	-6.4	-20.0807	0
34	0	21	5	2	1	2	2	1	0	0	0	2	0	19	29	10	68.2857	65	2	1	5	0	8	8	3	16	9	5.00447	-12.1212	0	7.37705	-16.2162
35	0	24	5	2	2	0	0	1	0	2	1	0	1	22	16	2	76.5714	80	7	2	0	0	30	0	3	14	-25	-8.12004	-8.25688	-10.1124	41.9632	-6.81818
36	0	28	5	2	1	2	2	1	1	1	2	0	1	23	22	4	71.2143	63	6	3	4	0	8	0	4	6	3	10.6736	15.3061	-15	-9.21366	-2.5641
37	0	26	5	2	1	2	0	0	2	2	1	1	2	24	12	0	79.6905	45	1	2	0	0	22	0	4	10	-16	-5.06466	-6.45161	6.25	23.2558	-3.75
38	0	24	5	2	2	2	0	2	1	1	2	2	2	26	19	4	71.5952	88	18	1	1	0	13	4	6	11	-1	35.0417	40.7407	-35.2381	-19.8324	-24.7312
46	0	28	5	2	1	2	1	2	1	2	2	0	2	20	17	1	62.2619	58	11	5	0	0	3	3	5	8	10	38.5042	8.69565	-17.6471	-16.5468	-7.46269
47	0	30	5	2	2	2	0	2	1	2	2	2	2	23	23	0	77.1429	85	14	2	0	0	0	0	5	5	7	10.8696	4.3956	-4.9505	0	-4.80769
53	1	27	5	2	1	2	2	1	1	0	0	2	0	21	26	5	54.5	60	18	1	0	0	7	2	4	8	0	10.411	1.92308	-21.3483	-16.4216	-17.6471
54	1	24	5	2	2	2	1	2	2	2	0	1	1	19	19	0	77.3571	97	14	1	0	0	11	0	3	16	-7	-12.2351	-20.5607	26.3158	11.0209	-7.59494
13	1	23	6	2	2	2	1	2	0	0	2	2	0	26	23	7	66.8333	102	26	5	5	0	1	11	6	0	26	-16.9291	-18.6567	12.6984	59.9709	-9.21053
15	0	26	6	2	2	2	0	2	2	2	1	0	2	16	12	1	72.3095	81	14	13	1	4	0	1	9	0	28	11.0677	-12.5	11.215	-14.8024	-3.61446
22	1	23	6	2	2	2	1	2	0	0	1	1	0	15	24	4	73.5714	83	8	2	2	0	23	1	3	10	-15	-17.32	-15.3846	12.6437	37.2423	-8.33333
23	0	26	6	2	1	2	0	0	0	0	2	0	1	19	22	4	73.8571	65	10	2	1	0	14	7	2	20	-2	13.5991	-7.92079	8.08081	-3.24737	-2.17391
24	1	24	6	2	2	2	0	2	0	1	2	0	2	21	16	1	78.8571	90	7	2	0	0	15	3	5	8	-5	2.02312	4.71698	-3.79747	7.50552	6.94444
25	0	26	6	2	1	1	2	0	0	1	0	0	0	21	27	6	62.8571	68	10	7	8	1	3	1	6	1	20	16.3366	23.4043	-28.866	15.566	1.42857
26	0	26	6	2	2	2	1	2	0	1	2	2	1	18	23	3	74.7381	106	17	11	17	3	19	8	7	16	27	14.3293	0	8.62069	-36.0465	-22.0779
27	0	26	6	2	2	2	1	1	0	1	2	0	1	17	20	3	67.9524	90	16	1	0	0	22	3	5	12	-13	0	-33.0935	45.4545	15.2125	-12.9412
40	0	29	6	2	2	2	1	0	2	1	0	0	1	11	20	4	64.2143	92	20	2	2	0	12	6	6	14	4	9.48905	9.48905	45.3125	11.2397	2.89855
42	0	21	6	2	1	2	2	2	1	1	0	2	1	20	23	3	65.1905	65	3	26	33	25	11	7	19	12	99	-6.01358	-17.1875	28.7879	14.0496	-13.0952
43	0	25	6	2	2	2	2	1	1	1	0	0	0	12	24	3	61.9524	91	15	3	4	0	10	5	6	6	8	0	-13.5714	0	12.7273	-25.5556
44	1	22	6	2	2	1	1	2	2	1	1	1	1	8	21	4	57.9524	84	5	4	1	0	4	0	5	5	6	-21.9146	-12.7119	15.2778	19.1083	2.5
45	0	23	6	2	2	2	1	0	1	2	0	2	0	19	20	5	81.2857	82	14	7	11	5	0	20	17	3	60	62.0321	57.3333	-33.3333	-36.2373	-12.8713
49	1	21	6	2	1	1	1	1	2	1	2	1	2	26	24	2	77.381	67	7	6	2	0	10	4	7	12	9	30.7116	44.1176	-29.6703	-28.7703	-10.8434
50	0	23	6	2	1	2	1	1	2	2	1	1	1	18	21	3	73.5476	69	5	6	0	0	3	5	6	8	14	24.4898	46.7532	-28.5714	-6.83417	-11.9048
51	1	22	6	2	2	2	0	2	1	1	1	0	1	22	19	0	78.119	100	12	6	3	0	25	1	7	0	-8	-5.97015	3.9604	-15.3846	28.4492	-13.9535
52	1	23	6	2	2	1	2	1	2	2	1	1	1	18	21	2	69.5714	89	10	6	0	0	14	5	5	14	2	17.2147	-9.02256	-10.3896	-15.583	-21.4286
53	1	27	6	2	1	2	2	1	1	0	0	2	0	21	26	5	54.5	60	18	3	0	0	3	3	6	4	9	6.10465	31.6832	-30.3371	-4.85651	-8.86076
57	1	27	6	2	2	2	0	0	2	2	1	0	2	13	20	3	72.7143	89	10	5	0	0	1	5	5	1	14	25.5299	1.76991	-16.25	8.31325	-8.97436
59	1	21	6	2	1	2	0	0	2	1	0	2	1	14	21	9	53.7381	61	3	4	0	0	16	3	7	11	-2	3.99619	6.60377	-17.7778	7.54717	-16.6667
7	1	22	7	3	1	2	1	1	1	1	0	0	0	18	22	2	78.9524	51	8	5	3	0	17	2	8	10	1	-18.9484	-14.8936	19.6078	23.2749	-7
8	1	23	7	3	2	1	2	0	1	0	1	1	0	18	23	8	60.4762	87	12	1	0	0	8	5	4	6	2	-3.82862	-11.9658	-1.0989	2.24215	-7.07071
17	1	21	7	3	2	0	1	1	2	1	0	2	0	15	18	1	54.8095	112	14	1	0	0	28	0	2	20	-25	10.7833	39.3617	-28.7234	15.1961	-2.38095
19	1	24	7	3	2	2	2	2	0	1	0	1	0	32	28	5	75.4286	100	25	1	1	2	19	2	7	19	-6	15.0142	5.20833	4.0404	5.93434	-2.06186
20	0	26	7	3	2	1	2	1	0	0	1	0	0	34	24	6	70.5238	85	18	4	1	0	14	8	4	8	3	0	-7.0922	0	-20.0514	-8.13953
22	1	23	7	3	2	2	1	2	0	0	1	1	0	15	24	4	73.5714	83	8	6	1	0	14	0	3	6	-4	1.95167	6.06061	-15.0538	9.29615	-8.23529
23	0	26	7	3	1	2	0	0	0	0	2	0	1	19	22	4	73.8571	65	10	2	0	0	13	4	3	20	-4	0	-7.69231	2.91262	-3.19549	-3.22581
25	0	26	7	3	1	1	2	0	0	1	0	0	0	21	27	6	62.8571	68	10	3	0	0	19	1	4	8	-11	-1.9802	4.80769	12.1212	1.86404	1.33333
26	0	26	7	3	2	2	1	2	0	1	2	2	1	18	23	3	74.7381	106	17	29	40	23	7	20	18	11	123	28.1716	4.92958	-15.942	-49.4361	-33.6634
38	0	24	7	3	2	2	0	2	1	1	2	2	2	26	19	4	71.5952	88	18	1	2	0	17	3	3	17	-8	48.5101	61.5385	-44.1441	-36.7797	-15.4762
43	0	25	7	3	2	2	2	1	1	1	0	0	0	12	24	3	61.9524	91	15	2	4	0	15	5	8	6	4	9.11708	6.03448	-12.3288	20.5529	-25.2874
44	1	22	7	3	2	1	1	2	2	1	1	1	1	8	21	4	57.9524	84	5	4	0	0	1	3	5	5	11	15.6614	17.5824	-10.2041	-16.5119	0
46	0	28	7	3	1	2	1	2	1	2	2	0	2	20	17	1	62.2619	58	11	4	0	0	4	9	6	6	15	37.9562	21.9298	-8.95522	-35.4839	-3.0303
47	0	30	7	3	2	2	0	2	1	2	2	2	2	23	23	0	77.1429	85	14	6	6	4	8	2	4	7	14	-21.0474	-8.88889	21.6216	12.5666	-6.06061
49	1	21	7	3	1	1	1	1	2	1	2	1	2	26	24	2	77.381	67	7	1	1	0	19	5	3	20	-9	20.4028	26.0504	-13.2353	-11.7424	-8.64198
50	0	23	7	3	1	2	1	1	2	2	1	1	1	18	21	3	73.5476	69	5	2	0	0	21	0	5	9	-14	18.8764	76	-41.3793	-11.9565	-8.64198
52	1	23	7	3	2	1	2	1	2	2	1	1	1	18	21	2	69.5714	89	10	5	1	0	20	4	4	12	-6	18.5458	0.769231	0	-25.6122	-13.7931
53	1	27	7	3	1	2	2	1	1	0	0	2	0	21	26	5	54.5	60	18	2	0	0	11	2	5	11	-2	1.9943	-9.55882	0	-8.52329	-15.3846
55	0	23	7	3	1	2	0	2	2	2	2	1	2	21	18	1	76.9762	62	22	2	1	0	14	10	2	13	1	15.4686	28.1818	-32.967	-5.92784	-12.5
66	1	25	7	3	2	1	2	2	0	1	1	1	1	18	24	6	59.8095	83	17	2	1	0	15	2	3	13	-7	-8.3499	2.17391	-1.94175	24.0979	-2.22222
13	1	23	8	3	2	2	1	2	0	0	2	2	0	26	23	7	66.8333	102	26	8	4	0	11	5	6	5	12	-10.8199	-7.93651	-1.51515	41.4266	-6.94444
16	1	21	8	3	2	1	1	2	2	2	2	1	2	18	21	2	73.6429	92	7	1	1	0	25	2	3	20	-18	0	8.60215	-8.82353	8.38264	4.54545
27	0	26	8	3	2	2	1	1	0	1	2	0	1	17	20	3	67.9524	90	16	2	0	0	20	6	6	11	-6	-18.3863	-17.6991	2.15054	29.8013	-11.4583
28	1	25	8	3	2	2	2	1	0	0	1	2	1	20	25	9	67.5238	105	24	2	3	0	5	0	4	3	4	-3.99221	-12.2449	4.12371	10.4339	1.16279
31	0	25	8	3	2	0	2	0	1	0	0	0	0	22	30	11	42.7857	104	18	3	0	0	15	0	5	1	-7	15.274	20.8696	-14.8649	-5.85987	-4.54545
33	0	26	8	3	1	0	0	0	2	2	1	0	2	26	14	0	86.619	47	3	1	0	0	13	1	5	3	-6	-10.198	-22.4638	9.23077	8.42528	-23.1579
34	0	21	8	3	1	2	2	1	0	0	0	2	0	19	29	10	68.2857	65	2	1	1	0	20	3	3	17	-12	-4.44444	-7.5188	-15.7895	4.44191	-18.3908
36	0	28	8	3	1	2	2	1	1	1	2	0	1	23	22	4	71.2143	63	6	2	0	0	19	0	3	12	-14	30.7365	23.1884	-23.5294	-7.74135	-6.17284
37	0	26	8	3	1	2	0	0	2	2	1	1	2	24	12	0	79.6905	45	1	3	0	0	21	0	4	9	-14	-10.0211	2.5	0	-4.79323	-13.7931
40	0	29	8	3	2	2	1	0	2	1	0	0	1	11	20	4	64.2143	92	20	6	2	0	14	12	8	16	14	-4.04313	11.6505	-16.8675	34.5758	-2.73973
42	0	21	8	3	1	2	2	2	1	1	0	2	1	20	23	3	65.1905	65	3	10	29	19	10	18	12	9	78	6.54008	-2.0202	1.11111	21.1777	-10.8434
51	1	22	8	3	2	2	0	2	1	1	1	0	1	22	19	0	78.119	100	12	2	0	1	16	2	5	8	-6	-23.2795	-14.8148	27.7778	45.4883	-3.7037
60	1	27	8	3	2	2	2	2	2	2	1	0	1	9	30	4	55.619	97	15	2	0	0	18	0	2	15	-14	-13.7803	-5.26316	12.6316	43.6869	-2.29885
63	1	22	8	3	1	1	1	2	1	1	2	1	2	20	22	5	73.2143	70	9	4	16	0	7	17	14	3	44	-11.6194	6.36364	6.94444	29.9363	2.5
64	1	24	8	3	1	1	1	1	0	1	0	1	1	22	24	2	73.4524	55	3	1	0	0	16	0	4	4	-11	-13.4301	-18.75	14.5833	62.804	-4.44444
65	1	21	8	3	1	2	0	2	0	1	2	0	1	15	24	6	62.7619	70	10	3	2	3	19	3	4	3	-4	30.6057	0	-12.8205	-22.4016	-8.04598
67	1	25	8	3	1	1	2	1	2	2	1	1	1	19	20	1	73.5714	75	9	4	1	2	6	3	5	3	9	0	-5.55556	12.782	1.72414	-2.0202
68	1	21	8	3	1	2	1	2	1	2	2	0	2	26	20	0	79.2143	77	5	9	11	3	14	6	10	11	25	54.0501	28.5714	-20.1493	-23.5927	7.5
69	0	23	8	3	1	1	1	1	0	1	0	0	0	13	20	2	63.3333	77	6	4	1	0	12	0	4	8	-3	24.6	20.5882	-23.5955	-15.655	-8.23529
70	0	28	8	3	1	1	0	2	1	1	1	0	1	13	21	7	63.9048	73	14	3	1	0	18	2	4	4	-8	26.8657	10.7527	-3.19149	-22.7451	8.57143
2	0	28	9	3	1	0	0	2	1	2	2	0	2	23	18	0	82.2857	59	2	1	0	0	9	0	3	8	-5	-8.8697	6.97674	-3.125	50.1548	-8.10811
3	0	26	9	3	1	2	1	1	0	1	0	1	0	28	22	2	70.5	70	13	3	0	0	7	0	2	13	-2	10.7921	19.7802	-29.703	-15.9587	-8.33333
5	0	28	9	3	2	2	0	1	2	2	2	0	2	22	18	5	61.7381	98	13	3	0	0	12	0	5	9	-4	-7.33096	0	-1.6129	8.57143	-7.89474
6	1	21	9	3	2	2	2	2	2	0	2	2	1	22	30	3	64.1429	93	25	1	3	0	5	7	5	13	11	14.5833	21.0526	-11.9403	-15.7407	-1.42857
9	1	24	9	3	2	1	1	0	0	2	0	0	1	25	22	7	71.619	97	12	6	6	0	10	3	10	8	15	6.79887	7.76699	-22.4719	-19.1278	-2.8169
11	1	21	9	3	1	2	0	2	2	1	1	2	1	30	20	3	75.0476	54	3	1	1	0	19	5	1	18	-11	-15.6965	-5.37634	-7.76699	21.6949	-6.31579
12	1	23	9	3	1	1	0	2	0	2	1	1	2	26	21	0	70.4762	75	4	4	3	3	10	6	8	9	14	-13.5557	-6.80272	15.7895	49.2	0
15	0	26	9	3	2	2	0	2	2	2	1	0	2	16	12	1	72.3095	81	14	2	0	0	14	0	3	19	-9	36.9792	21.9178	-28.4672	-21.5541	-8.04598
18	0	25	9	3	1	1	0	2	2	2	2	0	2	30	12	0	83.4524	67	4	1	0	0	6	1	3	8	-1	29.406	63.9535	-37.1134	-22.2638	0
21	1	23	9	3	2	1	1	2	1	1	1	1	1	25	23	5	61	86	14	3	1	0	0	2	5	0	11	-53.7037	-33.6957	63.0435	89.0767	-1.25
24	1	24	9	3	2	2	0	2	0	1	2	0	2	21	16	1	78.8571	90	7	5	0	0	2	4	6	8	13	-3.88889	-8.82353	21.519	10.7628	6.94444
35	0	24	9	3	2	0	0	1	0	2	1	0	1	22	16	2	76.5714	80	7	2	0	0	24	0	3	12	-19	28.5185	-6.25	-12.381	-18.543	-13.1868
45	0	23	9	3	2	2	1	0	1	2	0	2	0	19	20	5	81.2857	82	14	13	16	6	2	12	18	1	63	23.6111	33.3333	-10.3774	-7.96064	-5.88235
54	1	24	9	3	2	2	1	2	2	2	0	1	1	19	19	0	77.3571	97	14	1	0	0	20	0	2	22	-17	-11.6667	-19.4444	25	14.0113	-2.7027
56	0	23	9	3	1	2	0	1	2	1	0	1	1	22	26	14	67.5952	65	10	6	3	4	5	13	11	4	32	21.0056	5.15464	-4.25532	9.03846	-4.16667
57	1	27	9	3	2	2	0	0	2	2	1	0	2	13	20	3	72.7143	89	10	3	0	0	3	5	7	7	12	24.537	0.819672	-6.84932	-27.6231	-11.3924
58	1	24	9	3	1	1	1	1	1	2	2	0	2	16	20	4	63.881	73	5	1	0	0	17	2	2	9	-12	18.0645	8.94309	-5.88235	-20.9567	-13.1579
59	1	21	9	3	1	2	0	0	2	1	0	2	1	14	21	9	53.7381	61	3	2	0	0	8	1	7	12	2	-9.39271	2.3622	5.71429	50.6647	-11.5385
61	0	24	9	3	2	2	2	2	1	0	2	2	0	18	27	5	52.2857	87	25	1	0	0	11	0	2	19	-8	21.5385	34.375	-29.0323	-13.009	-9.21053
62	0	27	9	3	2	1	2	0	1	0	0	2	0	21	28	12	54.381	82	11	2	3	0	10	4	6	8	5	26.1757	37.6147	-17.3913	-20.7176	6.75676
